# Supplementary material for: Targeting coronaviral inflammation: aptamer-based strategies for emerging threats
Source: Signal Transduct Target Ther. 2026 Feb 13;11:54. doi: 10.1038/s41392-025-02570-8 (PMC12901053; doi:10.1038/s41392-025-02570-8)
Supplement: Supplementary file 2 — dCT value [file 41392_2025_2570_MOESM2_ESM.xlsx]

## Sheet: Fig2a
Block Type	96well
Chemistry	SYBR_GREEN
Experiment File Name	E:\2024-11-23 SARS-CoV-2-N IL-6.eds
Experiment Run End Time	Not Started
Instrument Type	steponeplus
Passive Reference
Sample Name	Target Name	Cт Mean	Target Name	Cт Mean	ΔCт Mean	Relative quantification	RQ SD	Relative Inhibition(%)
Blank	ACTB	15.9956	IL-6	30.7188	14.7231	1	0.0207791	0
N	ACTB	16.0019	IL-6	27.1193	11.1198	12.0568	0.535564	0
N-RS-5 nM	ACTB	15.8335	IL-6	26.9766	11.1431	11.9588	0.876082	0.812869
N-RS-25 nM	ACTB	16.4297	IL-6	27.5811	11.1514	11.8908	0.687134	1.37656
N-RS-50 nM	ACTB	15.817	IL-6	26.9803	11.1633	11.7929	0.961021	2.18918
N-RS-75 nM	ACTB	16.3877	IL-6	27.5784	11.1907	11.5713	0.616089	4.02677
N-RS-100 nM	ACTB	16.3802	IL-6	27.5818	11.2016	11.4838	0.947627	4.75278
N-RS-200 nM	ACTB	15.9617	IL-6	27.2085	11.2468	11.13	0.872521	7.68724
N-RS-300 nM	ACTB	16.4038	IL-6	27.6274	11.2236	11.3101	0.891955	6.19342
N-NApt8-5 nM	ACTB	16.1688	IL-6	27.5549	11.3861	10.1054	0.195129	16.1848
N-NApt8-25 nM	ACTB	16.33	IL-6	27.7779	11.448	9.68121	0.487	19.7033
N-NApt8-50 nM	ACTB	16.3223	IL-6	28.0591	11.7367	7.92505	0.521477	34.269
N-NApt8-75 nM	ACTB	15.9287	IL-6	27.8701	11.9414	6.87676	0.328639	42.9636
N-NApt8-100 nM	ACTB	15.9998	IL-6	28.1669	12.1671	5.88093	0.182924	51.2231
N-NApt8-200 nM	ACTB	16.3906	IL-6	28.6804	12.2899	5.40127	0.681217	55.2015
N-NApt8-300 nM	ACTB	16.2344	IL-6	28.5423	12.3079	5.33399	0.294672	55.7595
N-NApt8-3-5 nM	ACTB	15.9692	IL-6	27.3204	11.3512	10.3528	0.559462	14.1332
N-NApt8-3-25 nM	ACTB	15.9864	IL-6	27.4084	11.422	9.85724	0.417574	18.2434
N-NApt8-3-50 nM	ACTB	16.0626	IL-6	27.6424	11.5798	8.83577	0.672682	26.7155
N-NApt8-3-75 nM	ACTB	15.9628	IL-6	27.7328	11.77	7.74416	0.326641	35.7694
N-NApt8-3-100 nM	ACTB	15.8185	IL-6	27.9181	12.0996	6.16273	0.384028	48.8859
N-NApt8-3-200 nM	ACTB	16.4927	IL-6	28.6739	12.1813	5.82347	0.457688	51.6997
N-NApt8-3-300 nM	ACTB	15.8499	IL-6	28.075	12.2252	5.64901	0.470445	53.1467

## Sheet: Fig2b
Block Type	96well
Chemistry	SYBR_GREEN
Experiment File Name	E:\2025-08-01 SARS-CoV-2-N TNF-A.eds
Experiment Run End Time	Not Started
Instrument Type	steponeplus
Passive Reference
Sample Name	Target Name	Cт Mean	Target Name	Cт Mean	ΔCт Mean	Relative quantification	RQ SD	Relative Inhibition(%)
Blank	ACTB	16.2335	TNF-α	29.4973	13.2638	1	0.0562894	0
N	ACTB	16.2539	TNF-α	26.4989	10.0789	9.11829	0.589238	0
N-RS-5 nM	ACTB	16.3932	TNF-α	26.4741	10.0809	9.08147	0.517318	0.403964
N-RS-25 nM	ACTB	16.1464	TNF-α	26.2526	10.1062	8.92379	1.0558	2.1332
N-RS-50 nM	ACTB	16.2839	TNF-α	26.3753	10.0914	9.01554	0.306251	1.127
N-RS-75 nM	ACTB	16.2294	TNF-α	26.3364	10.107	8.91864	0.784807	2.18972
N-RS-100 nM	ACTB	15.8769	TNF-α	25.9626	10.0857	9.05142	0.43197	0.733475
N-RS-200 nM	ACTB	16.296	TNF-α	26.3813	10.0853	9.05361	0.249921	0.709408
N-RS-300 nM	ACTB	16.1501	TNF-α	26.2342	10.0841	9.06132	0.376384	0.624897
N-NApt8-5 nM	ACTB	15.905	TNF-α	26.0395	10.1345	8.7505	0.884623	4.0336
N-NApt8-25 nM	ACTB	15.9514	TNF-α	26.3141	10.3627	7.46992	0.697314	18.0777
N-NApt8-50 nM	ACTB	16.4324	TNF-α	27.1017	10.6692	6.0403	0.854176	33.7563
N-NApt8-75 nM	ACTB	16.3377	TNF-α	27.2165	10.8788	5.22351	0.521547	42.714
N-NApt8-100 nM	ACTB	16.371	TNF-α	27.4137	11.0427	4.66246	0.308906	48.8671
N-NApt8-200 nM	ACTB	16.0325	TNF-α	27.0927	11.0601	4.60658	0.307041	49.4798
N-NApt8-300 nM	ACTB	16.1684	TNF-α	27.2592	11.0908	4.50973	0.224416	50.542
N-NApt8-3-5 nM	ACTB	16.1983	TNF-α	26.3435	10.1452	8.6857	0.177591	4.74427
N-NApt8-3-25 nM	ACTB	16.2983	TNF-α	26.7462	10.448	7.04138	0.250129	22.7775
N-NApt8-3-50 nM	ACTB	16.3038	TNF-α	26.8415	10.5377	6.61664	0.553892	27.4356
N-NApt8-3-75 nM	ACTB	15.8862	TNF-α	26.6867	10.8005	5.51485	0.323878	39.5188
N-NApt8-3-100 nM	ACTB	16.124	TNF-α	27.1016	10.9775	4.87812	0.449013	46.5019
N-NApt8-3-200 nM	ACTB	16.3631	TNF-α	27.3653	11.0023	4.79511	0.380554	47.4122
N-NApt8-3-300 nM	ACTB	16.2031	TNF-α	27.2905	11.0874	4.52042	0.260094	50.4248

## Sheet: Fig2c
Block Type	96well
Chemistry	SYBR_GREEN
Experiment File Name	E:\2024-09-05 N-IL-6.eds
Experiment Run End Time	Not Started
Instrument Type	steponeplus
Passive Reference
Sample Name	Target Name	Cт Mean	Target Name	Cт Mean	ΔCт Mean	Relative quantification	RQ SD
Blank	ACTB	16.3564	IL-6	30.5142	14.1578	1	0.057234
WT-N	ACTB	15.9526	IL-6	26.4147	10.4621	12.9576	0.325829
WT-N+NApt8-3	ACTB	16.4479	IL-6	28.1932	11.7454	5.32367	0.289792
Beta-N	ACTB	16.1164	IL-6	26.5908	10.4744	12.8473	0.417066
Beta-N+NApt8-3	ACTB	16.0842	IL-6	27.7926	11.7084	5.46178	0.305405
Omicron-N	ACTB	16.2608	IL-6	26.7456	10.4848	12.7551	0.445508
Omicron-N+NApt8-3	ACTB	16.2897	IL-6	28.0214	11.7317	5.37426	0.401451
SARS-CoV-N	ACTB	15.8096	IL-6	26.358	10.5484	12.2052	0.396839
SARS-CoV-N+NApt8-3	ACTB	15.992	IL-6	27.3205	11.3285	7.10714	0.509951
MERS-CoV-N	ACTB	16.0167	IL-6	26.5726	10.5559	12.1414	0.317769
MERS-CoV-N+NApt8-3	ACTB	16.4488	IL-6	27.7082	11.2593	7.45617	0.524645
HCoV-OC43-N	ACTB	15.9352	IL-6	26.3442	10.4091	13.4424	0.259617
HCoV-OC43-N+NApt8-3	ACTB	16.1609	IL-6	27.3384	11.1775	7.89125	0.0710214
HCoV-229E-N	ACTB	16.2126	IL-6	26.6562	10.4436	13.1242	0.172873
HCoV-229E-N+NApt8-3	ACTB	15.8002	IL-6	26.9535	11.1533	8.02473	0.389397

## Sheet: Fig5c-d
Block Type	96well
Chemistry	SYBR_GREEN
Experiment File Name	E:\2024-04-05 SARS-CoV-2 IL-6.eds
Experiment Run End Time	Not Started
Instrument Type	steponeplus
Passive Reference
Sample Name	Target Name	Cт Mean	Target Name	Cт Mean	ΔCт Mean	Relative quantification	RQ SD
Blank	ACTB	16.1415	IL-6	30.5144	14.3728	1	0.0983684
WT	ACTB	16.0183	IL-6	26.999	10.9806	15.0173	0.769482
WT+RS-50nM	ACTB	16.3058	IL-6	26.9432	10.6374	13.319	0.751208
WT+RS-100nM	ACTB	16.4758	IL-6	26.974	10.4983	14.6677	0.491652
WT+circSASO-50nM	ACTB	15.8138	IL-6	27.2366	11.4228	7.72748	0.48759
WT+circSASO-100nM	ACTB	16.1085	IL-6	27.7774	11.6689	6.51596	0.641228
WT+circSN-50nM	ACTB	16.3995	IL-6	27.8164	11.4169	7.75952	0.141709
WT+circSN-100nM	ACTB	16.075	IL-6	27.7249	11.6499	6.60198	0.760613
WT+circSASON-50nM	ACTB	15.9887	IL-6	27.9245	11.9358	5.41514	0.714183
WT+circSASON-100nM	ACTB	16.0647	IL-6	28.1444	12.0797	4.90131	0.370642
Beta	ACTB	16.088	IL-6	26.6009	10.5128	14.5203	0.47647
Beta+RS-50nM	ACTB	15.9402	IL-6	26.4184	10.4783	14.8722	0.668967
Beta+RS-100nM	ACTB	15.9075	IL-6	26.4157	10.5083	14.5663	0.759141
Beta+circSASO-50nM	ACTB	16.4815	IL-6	27.9307	11.4492	7.5878	0.303801
Beta+circSASO-50nM	ACTB	16.2742	IL-6	27.9081	11.6339	6.67601	0.307484
Beta+circSN-50nM	ACTB	16.175	IL-6	27.658	11.483	7.41194	0.0653979
Beta+circSN-100nM	ACTB	16.3642	IL-6	27.9815	11.6173	6.75304	0.603421
Beta+circSASON-50nM	ACTB	16.4855	IL-6	28.4938	12.0083	5.14993	0.492912
Beta+circSASON-100nM	ACTB	16.1327	IL-6	28.4288	12.2961	4.21847	0.608835
Omicron	ACTB	16.0764	IL-6	26.5747	10.4984	14.6667	0.223802
Omicron+RS-50nM	ACTB	16.2343	IL-6	26.6866	10.4523	15.143	0.376879
Omicron+RS-100nM	ACTB	16.0669	IL-6	26.6372	10.5703	13.9533	0.280846
Omicron+circSASO-50nM	ACTB	16.2797	IL-6	27.79	11.5103	7.27274	0.340714
Omicron+circSASO-50nM	ACTB	16.4841	IL-6	28.1565	11.6724	6.49987	0.428967
Omicron+circSN-50nM	ACTB	15.9339	IL-6	27.4709	11.537	7.13969	0.26512
Omicron+circSN-100nM	ACTB	16.148	IL-6	27.8055	11.6576	6.56719	0.364593
Omicron+circSASON-50nM	ACTB	16.3303	IL-6	28.3471	12.0168	5.11953	0.668193
Omicron+circSASON-100nM	ACTB	16.197	IL-6	28.4097	12.2128	4.46937	0.38756
